# Supplementary material for: A Bayesian Statistical Model Is Able to Predict Target-by-Target Selection Behaviour in a Human Foraging Task
Source: Vision (Basel). 2022 Nov 11;6(4):66. doi: 10.3390/vision6040066 (PMC9680426; doi:10.3390/vision6040066)
Supplement: Supplementary file 1 [file vision-06-00066-s001.zip]

Archive with 2 entries (2 files):
- supplementary material part 1.html
- supplementary materials part 2.html
